# Supplementary material for: A Hybrid Fuzzy-PSO Framework for Multi-Objective Optimization of Stereolithography Process Parameters
Source: Micromachines (Basel). 2025 Oct 26;16(11):1218. doi: 10.3390/mi16111218 (PMC12654128; doi:10.3390/mi16111218)
Supplement: Supplementary file 1 [file micromachines-16-01218-s001.zip]

Archive with 1 entries (1 files):
- micromachines-3900384-supplementary.pdf
